# Supplementary material for: Simultaneous Eye Tracking and Cerebral Hemodynamic Monitoring in Infants: A Guide for Pediatric Outpatient Follow-Up
Source: Brain Sci. 2025 Apr 28;15(5):469. doi: 10.3390/brainsci15050469 (PMC12110572; doi:10.3390/brainsci15050469)
Supplement: Supplementary file 1 [file brainsci-15-00469-s001.zip]

Archive with 1 entries (1 files):
- brainsci-3519537-supplementary.pdf
